# Supplementary material for: Long-lasting subjective effects of LSD in normal subjects
Source: Psychopharmacology (Berl). 2017 Sep 16;235(2):535–45. doi: 10.1007/s00213-017-4733-3 (PMC5813062; doi:10.1007/s00213-017-4733-3)
Supplement: Supplementary file 4 — (XLSX 18 kb) [file 213_2017_4733_MOESM4_ESM.xlsx]

## Sheet: PEQ
Table X. Volunteer ratings on the Persisting Effects Questionnaire.
	1 month	12 months	T value	P value	timexgender
					F 1,10	P =
Positive attitudes about life and/or self	36.6 (5.9)	40 (6.4)	-0.79	0.45		ns
Negative attitudes about life and/or self	0.6 (0.3)	0.6 (0.3)	0	1		ns
Positive mood changes	20.4 (4.3)	32.5 (8.8)	-1.97	0.075		ns
Negative mood changes	0.0 (0.0)	0.8 (0.9)	-0.89	0.39		ns
Altruistic/positive social effects	23.5 (6.4)	24.8 (6.5)	-0.2	0.84		ns
Antisocial/negative social effects	1.0 (0.9)	1.0 (0.9)	0	1		ns
Positive behavior changes	30.0 (7.5)	30.0 (8.3)	0	1		ns
Negative behavior changes	0.0 (0.0)	0.0 (0.0)	0	1		ns
Data represent mean ratings (expressed as percentage of maximum possible score) with one SEM shown in parentheses (n=12).

## Sheet: Mysticism Scale
Table X. Volunteer ratings on the Mysticism Scale.
								Wilcoxon Matched Pairs Test
	Placebo	LSD	T value	P value	timexgender			Z value	p-value
					F 1.12	P =
Interpretation	17.1 (3.3)	71.7 (6.2)	-7.6	<0.001	0.03429	0.85618		3.29576	0.000982
Introvertive	12.2 (2.3)	54.8 (3.1)	-13.18	<0.001	0.16625	0.69064		3.29576	0.000982
Extrovertive	16.1 (3.0)	67.4 (6.5)	-7.01	<0.001	0.01231	0.9135		3.29576	0.000982
Total Score	45.4 (8.6)	193.9 (14.1)	-8.96	<0.001	0.00252	0.9608		3.29576	0.000982
Data represent mean scores with one SEM shown in parentheses (n=14).

## Sheet: all
Table S1. Volunteer ratings of acute LSD effects compared with placebo
		Placebo	LSD	T15 =	P =
Mysticism Scale a
	Interpretation	17.1 (3.3)	71.7 (6.2)	7.6	<0.001
	Introvertive	12.2 (2.3)	54.8 (3.1)	13.18	<0.001
	Extrovertive	16.1 (3.0)	67.4 (6.5)	7.01	<0.001
	Total Score	45.4 (8.6)	193.9 (14.1)	8.96	<0.001
5 Dimensions of Altered States of Consciousness (ASC) Scale b
	Total ASC score	0.0 (0.0)	48.0 (4.8)	10.0152	<0.001
	Oceanic boundlessness	0.0 (0.0)	55.1 (5.8)	9.60611	<0.001
	Anxious ego-dissolution	0.0 (0.0)	26.4 (6.6)	4.01146	<0.001
	Visionary restructuralization	0.0 (0.0)	62.2 (4.1)	15.315	<0.001
	Auditory alterations	0.0 (0.0)	14.6 (2.5)	5.86713	<0.001
	Reductions of vigilance	0.2 (0.1)	38.8 (6.5)	5.93014	<0.001
	Experience of unity	0.0 (0.0)	49.5 (6.4)	7.76654	<0.001
	Spiritual experience	0.0 (0.0)	32.5 (8.3)	3.91119	<0.001
	Blissful State	0.0 (0.0)	68.0 (8.2)	8.2679	<0.001
	Insightfulness	0.0 (0.0)	46.9 (8.1)	5.8114	<0.001
	Disembodiment	0.0 (0.0)	46.3 (7.9)	5.86636	<0.001
	Impaired control and cognition	0.0 (0.0)	39.7 (7.9)	5.03559	<0.001
	Anxiety	0.0 (0.0)	14.8 (7.2)	2.04321	NS
	Complex imagery	0.0 (0.0)	57.0 (7.6)	7.48253	<0.001
	Elementary imagery	0.0 (0.0)	69.8 (6.3)	11.1182	<0.001
	Audio-visual synsthesia	0.0 (0.0)	86.4 (6.9)	12.5185	<0.001
	Changed Meaning of Percepts	0.0 (0.0)	67.3 (7.0)	9.66152	<0.001
Mystical Effects Questionnaire (MEQ30) b
	Mystical	0.7 (0.6)	39.9 (6.3)	5.99	<0.001
	Positive mood	2.1 (1.8)	64.8 (4.2)	13.13	<0.001
	Transcendence of time/space	1.0 (0.8)	59.3 (4.9)	11.12	<0.001
	Ineffability	0.0 (0.0)	81.7 (3.1)	25.1365	<0.001
	MEQ30 total score	0.9 (0.8)	61.4 (3.8)	14.91	<0.001
a Data represent mean scores with one SEM shown in parentheses. b Data represent mean ratings (expressed as percentage of maximum possible scores) with one SEM shown in parentheses. n=16.
