# Supplementary material for: Long-lasting subjective effects of LSD in normal subjects
Source: Psychopharmacology (Berl). 2017 Sep 16;235(2):535–45. doi: 10.1007/s00213-017-4733-3 (PMC5813062; doi:10.1007/s00213-017-4733-3)
Supplement: Supplementary file 5 — (XLSX 13 kb) [file 213_2017_4733_MOESM5_ESM.xlsx]

## Sheet: all
Table S2. Correlations between the acute and long term effects of LSD.
		acute LSD effect on the 5D-ASC scale
		total 5D-ASC score	OB	AED	VR	AA	VIG
Long-term LSD effect
Persisting effects questionnaire (PE)
	Positive attitudes about life and/or self	0.48	0.41	0.31	0.33	0.46	0.25
	Positive mood changes	0.56	0.5	0.43	0.5	0.56	0.32
	Altruistic/positive social effects	0.27	0.17	0.17	0.17	0.63	0.13
	Positive behavior changes	0.53	0.4	0.53	0.68	0.05	0.2
	Personal meaning of experience	0.48	0.24	0.26	0.06	0.76	0.36
	Spiritually significance of experience	0.52	0.39	0.33	0.45	0.4	0.22
	Change in well-being/life satisfaction	0.53	0.63	0.25	0.23	0.49	0.17
Mysticism Scale (MS), lifetime
	Change in total MS score	0.62	0.45	0.42	0.34	0.42	0.3
Death Transcendence Scale (DTS)
	Change in total DTS score	0.76	0.7	0.58	0.55	0.24	0.4
Values are Spearman rank coefficients. Significant correlations are marked in bold (P<0.05) or bold and italic (P<0.01) font. 5D-ASC, 5 Dimensions of Altered States of Consciousness Scale. OB, oceanic boundlessness; AED, anxious ego-dissolution; VR, visionary restructuralization; AA, auditory alterations; VIG, vigilance reduction.
